# Supplementary material for: Current Situation of Bacterial Infections and Antimicrobial Resistance Profiles in Pet Rabbits in Spain
Source: Vet Sci. 2023 May 14;10(5):352. doi: 10.3390/vetsci10050352 (PMC10221308; doi:10.3390/vetsci10050352)
Supplement: Supplementary file 1 [file vetsci-10-00352-s001.zip]

Archive with 1 entries (1 files):
- vetsci-2359827-supplementary.pdf
